# Supplementary material for: Recovering false negatives in CRISPR fitness screens with JLOE
Source: Nucleic Acids Res. 2023 Feb 2;51(4):1637–51. doi: 10.1093/nar/gkad046 (PMC9976895; doi:10.1093/nar/gkad046)
Supplement: gkad046_Supplemental_Files [file gkad046_supplemental_files.zip]

Archive with 14 entries (14 files):
- Supplementary Table2.xlsx
- Supplementary_Figure_Legends.pdf
- Supplementary_Table1.txt.zip
- Supplementary_Table3.txt
- Supplementary_Table4.xlsx
- Supplementary_Table5.xlsx
- Supplementary_Table6-7.zip
- Supplementary_Table_Legends.pdf
- Supp_Fig1.pdf
- Supp_Fig2.pdf
- Supp_Fig3.pdf
- Supp_Fig4.pdf
- Supp_Fig5.pdf
- Supp_Fig6.pdf
