# Supplementary material for: Recovering false negatives in CRISPR fitness screens with JLOE
Source: Nucleic Acids Res. 2023 Feb 2;51(4):1637–51. doi: 10.1093/nar/gkad046 (PMC9976895; doi:10.1093/nar/gkad046)
Supplement: gkad046_Supplemental_Files [file gkad046_supplemental_files.zip › Supplementary Table2.xlsx]

## Sheet: Sheet1
BIN	BILIARY TRACT	SOFT TISSUE	URINARY TR.	PANCREAS	SKIN	CNS	BREAST	LUNG	HEMATO	BONE	OVARY	ESOPHAGUS	LIVER	UPPER AERO	COLON	ENDOMETRIUM	STOMACH	KIDNEY
1	42.3964	54.4615	44.8428	35.9106	36.6367	53.9342	47.5603	47.9917	52.6969	36.5105	48.4353	40.4059	45.913	39.6862	38.048	40.0606	38.8204	27.2749
2	14.7259	23.9809	15.5125	11.7479	11.6102	27.0023	19.0176	19.7223	24.251	13.5441	17.5519	13.0107	17.0153	11.1674	11.8984	14.2875	10.232	6.35527
3	4.41979	9.44104	4.81008	4.15683	3.23582	12.2906	6.59786	7.70276	9.48479	3.60984	5.58064	3.51883	4.59206	3.80685	3.27226	3.9807	2.19966	1.42392
4	0.912373	3.22509	0.837989	1.5019	0.844356	5.40984	1.65491	2.51697	3.10734	0.658114	1.34792	0.64654	0.994571	0.860238	1.01781	0.549945	0.530515	0.153018
5	0.0772424	0.703504	0.087049	0.404561	0.159282	1.66648	0.313219	0.582147	0.86982	0.0625993	0.297925	0.0941669	0.0945321	0.176395	0.247652	0.0609663	0.0655926	0.00485437
6	0.00447087	0.1208	0.0132252	0.093006	0.027623	0.258835	0.0356459	0.0896017	0.199195	0	0.0140568	0.0046607	0.00919583	0.00952608	0.0535666	0.0098227	0.0195779	0
7	0	0.00380996	0	0.0033475	0.00798021	0.0379377	0	0.00344709	0.0317472	0.00400802	0.003462	0	0	0	0.00758438	0	0.00700722	0
8	0	0	0	0	0	0.00214105	0	0	0.00594424	0	0	0	0	0	0	0	0	0
>=2	2.90756	6.06149	3.02809	2.53427	2.51264	6.33702	4.39317	4.44132	6.27132	2.94869	3.63823	2.29417	3.43617	2.10523	2.61393	3.18238	2.1366	1.31351
>=3	0.734153	2.16651	0.784221	0.813383	0.641357	2.57948	1.31791	1.51252	2.21178	0.697185	0.977425	0.527162	0.835984	0.595427	0.685129	0.738622	0.456774	0.249644
>=4	0.145704	0.714404	0.141664	0.278156	0.171711	1.046	0.326169	0.474592	0.752882	0.127837	0.231881	0.0972894	0.176837	0.139892	0.21683	0.105584	0.113584	0.0273794
>=5	0.0142243	0.171658	0.018816	0.081148	0.0393705	0.328732	0.0662227	0.119033	0.242323	0.0142956	0.0502012	0.0155019	0.019423	0.0292649	0.0604983	0.0137212	0.0212723	0.00103501
Bin-wise FDR after 100 iterations
