# Supplementary material for: Recovering false negatives in CRISPR fitness screens with JLOE
Source: Nucleic Acids Res. 2023 Feb 2;51(4):1637–51. doi: 10.1093/nar/gkad046 (PMC9976895; doi:10.1093/nar/gkad046)
Supplement: gkad046_Supplemental_Files [file gkad046_supplemental_files.zip › Supplementary_Table4.xlsx]

## Sheet: Common Essential Genes
AARS1
ABCB7
ABCE1
ACTL6A
ACTR2
ACTR6
ACTR8
AFG3L2
AGAP6
AHCTF1
ALDOA
ALG1
ALG11
ALG13
ALG14
ALG1L
ALG2
ANAPC1
ANAPC11
ANAPC2
ANAPC4
ANKLE2
AQP7
AQR
ARCN1
ARGFX
ARGLU1
ARIH1
ARL2
ARMC7
ARPC4
ATF4
ATP1A1
ATP2A2
ATP5F1E
ATP6AP1
ATP6AP2
ATP6V0B
ATP6V0C
ATP6V1A
ATP6V1B2
ATP6V1E1
ATP6V1F
ATP6V1G1
ATR
AURKA
AURKB
BANP
BCLAF1
BIRC5
BMS1
BOP1
BORA
BRD4
BRF1
BRF2
BRIX1
BTF3L4
BUB1B
BUB3
BUD23
BYSL
C1orf109
CACTIN
CAPZB
CARS1
CCDC115
CCNA2
CCNH
CCT2
CCT3
CCT4
CCT5
CCT6A
CCT8
CDC123
CDC16
CDC20
CDC23
CDC27
CDC37
CDC40
CDC42
CDC45
CDC5L
CDC6
CDC7
CDC73
CDCA8
CDIPT
CDK1
CDK7
CDK9
CDT1
CEBPZ
CENPA
CENPK
CENPN
CENPW
CFAP298
CHAF1A
CHAF1B
CHCHD1
CHCHD4
CHEK1
CHERP
CHMP5
CHMP6
CHORDC1
CIAO1
CIAO2B
CIAO3
CIAPIN1
CINP
CKAP5
CLNS1A
CLP1
CLTC
CMPK1
CMTR1
CNIH4
CNOT3
COG3
COPA
COPB1
COPB2
COPE
COPG1
COPS3
COPS4
COPS5
COPS6
COPS8
COPZ1
COX7B
CPSF1
CPSF2
CPSF3
CRCP
CRNKL1
CSE1L
CSNK2B
CSTF1
CSTF3
CTCF
CTDP1
CTNNBL1
CUL1
CWC22
CYCS
DAD1
DARS1
DBR1
DCTN3
DCTN5
DCTN6
DDB1
DDOST
DDX10
DDX11
DDX18
DDX23
DDX24
DDX27
DDX41
DDX42
DDX47
DDX49
DDX54
DDX55
DDX56
DDX59
DENR
DHDDS
DHPS
DHX15
DHX37
DHX8
DKC1
DMAP1
DNAJC17
DNAJC8
DNAJC9
DONSON
DPAGT1
DPH3
DPY19L2
DTL
DTYMK
DUT
DUX4
DYNC1H1
DYNC1I2
DYNLRB1
EBNA1BP2
ECD
ECT2
EEF1A1
EEF1B2
EEF1G
EEF2
EEF2KMT
EFL1
EFTUD2
EIF1AX
EIF2B2
EIF2B3
EIF2B4
EIF2B5
EIF2S1
EIF2S3
EIF3A
EIF3B
EIF3D
EIF3E
EIF3F
EIF3G
EIF3I
EIF3M
EIF4A1
EIF4A3
EIF4E
EIF5
EIF5A
EIF6
ELAC2
ELL
ELOB
ELOC
ELP1
ELP3
ELP5
EMC3
EMC7
EPRS1
ERCC2
ERH
ESF1
ESPL1
ETF1
EWSR1
EXOSC10
EXOSC2
EXOSC3
EXOSC4
EXOSC5
EXOSC6
EXOSC7
EXOSC8
FABP5
FARSA
FARSB
FAU
FBL
FBXO5
FCF1
FIP1L1
FNTB
FOXD4
GALP
GARS1
GEMIN5
GEMIN6
GEMIN7
GEMIN8
GGPS1
GGTLC2
GINS1
GINS2
GINS3
GINS4
GNL3
GNL3L
GOLGA6A
GPKOW
GPN1
GPN2
GPN3
GPS1
GRPEL1
GRWD1
GSPT1
GTF2A1
GTF2A2
GTF2B
GTF2E1
GTF2H1
GTF2H4
GTF3A
GTPBP4
GUK1
H2BC11
H2BC13
H2BC4
H2BC6
H3-3A
H3C13
HAMP
HAUS1
HAUS3
HAUS4
HAUS5
HAUS6
HAUS7
HCFC1
HDAC3
HEATR1
HINFP
HMGB1
HMGB3
HMGCS1
HNRNPC
HNRNPH1
HNRNPK
HNRNPL
HNRNPM
HNRNPU
HSPA5
HSPA9
HSPD1
HSPE1
HTATSF1
HYPK
IARS2
IFITM3
IGBP1
ILF2
ILF3
IMP3
IMP4
INCENP
INTS1
INTS11
INTS3
INTS4
INTS5
INTS7
INTS9
IPO11
IPO13
IPO7
IPO9
ISCU
ISY1
JAZF1
KANSL3
KARS1
KAT5
KAT8
KIF11
KIF18A
KIF23
KIN
KPNB1
KRI1
KRR1
KRT8
KTI12
LARS1
LAS1L
LETM1
LONP1
LRR1
LRRC37A3
LSG1
LSM2
LSM3
LSM4
LSM6
LSM7
LSM8
LTO1
LTV1
LUC7L3
LYRM4
MAD2L1
MAD2L2
MAK16
MARS1
MASTL
MAT2A
MBTPS2
MCM2
MCM3
MCM3AP
MCM4
MCM5
MCM6
MCM7
MCMBP
MDN1
MED11
MED12
MED17
MED18
MED26
MED30
MED4
MED6
MED8
METTL14
METTL16
MFAP1
MIS18A
MIS18BP1
MMS22L
MNAT1
MOCS3
MPHOSPH10
MRGBP
MRPS23
MST1
MTBP
MTOR
MTREX
MVD
MVK
MYBBP1A
MYC
NAA10
NAA15
NAA20
NAA50
NACA
NAE1
NAPA
NARS1
NAT10
NBPF3
NCAPD3
NCAPG
NCAPG2
NCAPH2
NCBP1
NCBP2
NDC80
NDOR1
NEDD1
NEDD8
NELFA
NELFB
NEPRO
NFRKB
NFS1
NHLRC2
NHP2
NIFK
NIP7
NKAP
NMD3
NOB1
NOC3L
NOL10
NOL6
NOL7
NOL9
NOM1
NOP10
NOP14
NOP16
NOP56
NOP58
NPLOC4
NPM1
NRBP1
NRDE2
NRF1
NSA2
NSF
NSMCE3
NUBP1
NUDC
NUDT21
NUF2
NUP133
NUP205
NUP43
NUP54
NUP85
NUP93
NUS1
NUTF2
NVL
NXF1
OGT
OIP5
OR4F21
ORC6
OSGEP
OSTC
OTOP1
PABPC1
PABPN1
PAF1
PAFAH1B1
PAK1IP1
PAM16
PAXBP1
PCBP1
PCBP2
PCF11
PCID2
PCNA
PDCD11
PDCD2
PDRG1
PELO
PELP1
PES1
PFDN2
PFDN6
PFN1
PGD
PGK1
PHAX
PHB
PHB2
PI4KA
PIK3C3
PKM
PKMYT1
PLA2G10
PLK1
PLK4
PLRG1
PMF1
PMPCA
PMPCB
PNN
POLA1
POLD1
POLD3
POLE
POLE2
POLR1A
POLR1B
POLR1C
POLR2B
POLR2C
POLR2D
POLR2E
POLR2F
POLR2G
POLR2H
POLR2I
POLR2K
POLR2L
POLR3A
POLR3B
POLR3C
POLR3F
POLR3K
POP5
PPA1
PPAN
PPARGC1B
PPIA
PPIL4
PPP1R10
PPP1R12A
PPP1R2
PPP1R8
PPP2R1A
PPP4C
PPP4R2
PPWD1
PRC1
PRDM10
PREB
PRELID1
PRELID3B
PRIM1
PRMT1
PRMT5
PRPF19
PRPF31
PRPF38A
PRPF38B
PRPF4
PRPF40A
PRPF6
PRPF8
PSMA1
PSMA2
PSMA3
PSMA4
PSMA5
PSMA6
PSMA7
PSMB2
PSMB3
PSMB4
PSMB6
PSMC1
PSMC2
PSMC3
PSMC5
PSMC6
PSMD1
PSMD11
PSMD12
PSMD13
PSMD14
PSMD2
PSMD3
PSMD4
PSMD6
PSMD7
PSMD8
PSMG3
PSMG4
PTPA
PUF60
PWP2
PYROXD1
QARS1
RABGGTA
RABGGTB
RACGAP1
RACK1
RAD21
RAD51D
RAD9A
RAE1
RAN
RANGAP1
RBBP4
RBBP5
RBBP6
RBBP8
RBM14
RBM17
RBM19
RBM22
RBM25
RBM28
RBM8A
RBMX
RBMX2
RBMXL1
RCC1
RCL1
RFC2
RFC3
RFC5
RFT1
RIOK1
RIOK2
RNF113A
RNGTT
RNMT
RNPC3
RNPS1
RPA1
RPA2
RPA3
RPAIN
RPAP1
RPAP2
RPF1
RPL10
RPL10A
RPL11
RPL12
RPL13
RPL13A
RPL14
RPL15
RPL17
RPL18
RPL18A
RPL19
RPL21
RPL23
RPL23A
RPL24
RPL26
RPL27
RPL27A
RPL28
RPL29
RPL3
RPL31
RPL32
RPL34
RPL35
RPL36
RPL36A
RPL37
RPL37A
RPL38
RPL39
RPL4
RPL41
RPL5
RPL6
RPL7
RPL7A
RPL7L1
RPL8
RPL9
RPLP0
RPLP1
RPLP2
RPN1
RPN2
RPP14
RPP21
RPP30
RPP40
RPS10
RPS11
RPS12
RPS13
RPS14
RPS15
RPS15A
RPS16
RPS17
RPS18
RPS19
RPS2
RPS20
RPS23
RPS24
RPS26
RPS27
RPS27A
RPS28
RPS29
RPS3
RPS3A
RPS4X
RPS5
RPS6
RPS7
RPS8
RPS9
RPSA
RPTOR
RRM1
RRM2
RRN3
RRP1
RRP15
RRP7A
RRS1
RSL1D1
RSL24D1
RTCB
RUVBL1
RUVBL2
SACM1L
SAE1
SAP18
SAP30BP
SARS1
SART3
SASS6
SBDS
SBNO1
SCFD1
SDAD1
SDE2
SDHD
SEC13
SEH1L
SEM1
SENP6
SF1
SF3A1
SF3A2
SF3A3
SF3B1
SF3B2
SF3B3
SF3B4
SF3B5
SFPQ
SHQ1
SLC39A7
SLU7
SMARCB1
SMC1A
SMC2
SMC3
SMC4
SMG1
SMG5
SMG6
SMNDC1
SMU1
SNAPC1
SNAPC2
SNAPC3
SNAPC5
SNF8
SNIP1
SNRNP200
SNRNP27
SNRNP35
SNRNP70
SNRPA1
SNRPB
SNRPC
SNRPD1
SNRPD2
SNRPD3
SNRPE
SNRPF
SNRPG
SNU13
SNW1
SOD1
SPATA31A6
SPATA5
SPATA5L1
SPC24
SPC25
SPCS2
SPCS3
SPDYE1
SPDYE3
SPOUT1
SRBD1
SRP14
SRP19
SRP54
SRRM1
SRSF1
SRSF11
SRSF2
SRSF3
SRSF7
SS18L2
SSBP3
SSRP1
SSU72
ST13
STRAP
STX18
SUMO2
SUPT16H
SUPT5H
SUPT6H
SUPV3L1
SYF2
SYMPK
SYS1
TAF1C
TAF5
TAF6
TAF7
TAF8
TAMM41
TANGO6
TARDBP
TARS1
TBC1D3B
TBCA
TBCB
TBCC
TBCD
TBL3
TCEANC
TCP1
TERF2
THAP1
THOC1
THOC2
THOC3
THOC5
THOC7
TICRR
TIGD1
TIMELESS
TIMM10
TIMM8A
TINF2
TMA16
TMA7
TMEM199
TNPO3
TOMM20
TOMM22
TOMM40
TONSL
TOP1
TOP2A
TOP3A
TOPBP1
TPI1
TPR
TPT1
TPX2
TRAIP
TRAPPC1
TRAPPC11
TRAPPC3
TRAPPC8
TRIAP1
TRMT112
TRNT1
TRRAP
TSG101
TSPYL5
TSR1
TSR2
TTC1
TTC27
TTI1
TTI2
TTK
TUBB
TUBG1
TUBGCP2
TUBGCP3
TUBGCP4
TUBGCP5
TUBGCP6
TUT1
TWISTNB
TXN
TXNL4A
U2AF2
U2SURP
UBA1
UBA2
UBA3
UBE2I
UBE2L3
UBE2M
UBE2N
UBE2Q2L
UBL5
UBTF
UFD1
UPF1
UPF2
URB1
URI1
USP36
USP5
USPL1
UTP15
UTP20
UTP3
UTP4
VARS1
VCP
VIRMA
VPS25
VPS41
WARS1
WBP11
WDHD1
WDR1
WDR12
WDR18
WDR3
WDR43
WDR5
WDR7
WDR70
WDR74
WDR75
WDR77
WDR82
WEE1
WNK1
XAB2
XPO1
XRCC3
XRCC5
XRCC6
XRN2
YARS1
YARS2
YJU2
YKT6
YRDC
YY1
ZBTB11
ZC3H8
ZMAT5
ZNF131
ZNF207
ZNF674
ZNF720
ZNF830
ZPR1
ZRSR2

## Sheet: Bone Context Essentials
ABCG1
ABHD17A
ACIN1
ACTR10
ACTR1A
AHCY
AIFM1
AK6
AKIRIN2
ANAPC13
ANAPC15
ANAPC5
ARF4
ARFRP1
ATRIP
BANF1
BARD1
BCL2L1
BDP1
BTF3
BUD13
BUD31
C19orf53
C9orf78
CCDC130
CCDC86
CCND1
CCNK
CDAN1
CDC26
CDCA5
CDK2
CDK4
CENPC
CENPI
CENPT
CFAP20
CFDP1
CHCHD2
CHD4
CHMP2A
CHMP3
CHMP4B
CHMP7
CLSPN
CNN2
COG2
COX17
COX7C
CPSF4
CPSF6
CTR9
CUL2
CWF19L2
DBF4
DCLRE1B
DDX21
DDX46
DDX6
DHX33
DHX36
DHX9
DICER1
DNAJA3
DNM2
DR1
DSN1
E2F6
EIF1
EIF2S2
EIF4G1
EIF4G2
ELP2
ELP6
EP400
EPC2
ESS2
EXOC4
FDXR
FEN1
FXN
GAPDH
GBF1
GEMIN4
GET3
GJA3
GLRX3
GMPS
GNB1L
GNL2
GOSR2
GPX4
GRB2
GTF2E2
GTF2F2
GTF3C1
GTF3C6
H2AZ1
H2BC14
HIRA
HJURP
HMGA1
HMGN2
HSCB
HUWE1
IARS1
ICE1
ING3
INTS6
INTS8
IRS2
ISCA2
ISG20L2
KANSL2
KCMF1
KRT17
LENG8
LSM11
LSM5
MARS2
MAU2
MED21
MED28
MED7
MEPCE
METAP1
MINDY2
MIOS
MKRN1
MLST8
MMGT1
MRE11
MRPL10
MRPL17
MRPL21
MRPL27
MRPL3
MRPL33
MRPL36
MRPL38
MRPL39
MRPL4
MRPL43
MRPL45
MRPS11
MRPS14
MRPS21
MRPS24
MTPAP
NAA25
NAPG
NDUFAF8
NDUFB4
NFYB
NFYC
NLE1
NOC4L
NOL11
NOP2
NOP53
NPAT
NPEPPS
NSL1
NSMCE1
NUBP2
NUP107
NUP153
NUP160
NUP214
NUP50
NUP62
NUP98
OPA1
ORC1
PFDN1
PGS1
PHF5A
PKD1
PNKP
PNPT1
POLA2
POLD2
POLR3D
POLR3E
POLR3H
POP1
POTEG
PPA2
PPIL2
PPP1CB
PPP1R11
PPP1R15B
PPP1R7
PPP2CA
PRKRA
PSMB5
PSMB7
PSMC4
PSME1
PSMG1
PSMG2
PSTK
PTCD3
PTPMT1
PTPN23
PYM1
RAC1
RAD51
RBM10
RBM48
REV3L
RFC4
RHEB
RHOQ
RMI1
RNF168
RNF4
RPAP3
RPE
RPF2
RPL35A
RPS19BP1
RTTN
SEC16A
SEC61A1
SEC61B
SEC61G
SEPHS2
SEPSECS
SERBP1
SETD1A
SF3B6
SGF29
SGO1
SIN3A
SKP1
SLC25A26
SLC7A6OS
SMC5
SNAPC4
SNRNP25
SNUPN
SOD2
SON
SPDL1
SPRTN
SRCAP
SRF
SRFBP1
SRP72
SRP9
SRPRA
SRRM2
SRRT
SRSF10
SRSF6
SUGP1
TAF10
TAF1B
TAF2
TARS2
TCEAL9
TEDC2
TELO2
TERF1
TEX10
TFAM
TFDP1
TFIP11
TGS1
THAP12
THG1L
TIMM23
TIMM9
TIPIN
TLN1
TNNT2
TRA2B
TRMT5
TSEN2
TSEN54
TTC4
TUBA1C
TXNL4B
TXNRD1
UBA52
UBE2D3
UBR4
UBR5
UFM1
UQCRFS1
UQCRH
URB2
URM1
USP8
UTP18
UXT
VBP1
VHL
VPS28
WDR25
WDR61
WDR92
XRN1
YAE1
YBX1
YEATS2
YPEL5
YWHAZ
ZC3H18
ZCCHC9
ZFC3H1
ZMAT2
ZNF273
ZNF407
ZNF574
ZNHIT2
ZNHIT3

## Sheet: Breast Context Essentials
AARS2
ABCF1
ABCG1
ACTB
ACTR1A
ADSL
AGAP5
AHCY
AKIRIN2
ANAPC10
ANAPC13
ANAPC15
ANAPC5
ANLN
AP2M1
AP2S1
ATIC
ATP5F1B
ATP5F1D
ATP5ME
ATP6V1H
ATRIP
BANF1
BAP1
BARD1
BCAR1
BDP1
BRAT1
BUB1
BUD31
C19orf25
C19orf53
CAD
CAP1
CCAR1
CCDC130
CCDC174
CCND1
CCNK
CDAN1
CDCA5
CDK11A
CDK2
CDK4
CENPC
CENPI
CEP131
CEP192
CHCHD2
CHD4
CHMP2A
CHMP3
CHMP4B
CHMP7
CNN2
CNOT9
COASY
COPS2
COX17
COX5A
COX7C
CPSF4
CPSF6
CRKL
CRLS1
CSNK1A1
CTPS1
CTR9
CUL2
CUL3
CWF19L2
CYC1
DBF4
DCTN2
DDX20
DDX3X
DDX6
DHFR
DHX9
DICER1
DNAJC11
DNM1L
DNM2
DPPA2
DSN1
E2F6
EARS2
EIF1
EIF1AD
EIF3CL
EIF4G1
EIF4G2
ELP2
ELP6
ENO1
EP400
ESS2
FAF2
FAM32A
FDPS
FDXR
FEN1
FPGS
FTH1
FXN
GAPDH
GATA3
GBF1
GEMIN4
GET1
GET3
GFM1
GJA3
GMPPB
GMPS
GNB1L
GNL2
GOSR2
GRB2
GTF2E2
GTF2F2
GTF3C6
H2AZ1
H2BC14
HAUS8
HECTD1
HIRA
HJURP
HMGCR
HMGN2
HNRNPA1L2
HSD17B12
HUWE1
IARS1
ICE1
IDH3A
IMPDH1
ING3
INTS10
INTS14
INTS6
INTS8
IPPK
ISCA2
ISG20L2
KCMF1
KIF4A
KMT2D
KRT17
LAMTOR4
LARS2
LIMS1
LRPPRC
LSM5
MAGOH
MARS2
MAU2
MBTPS1
MED1
MED21
MED22
MED28
MED9
MEPCE
METAP2
METTL3
MINDY2
MKRN1
MMS19
MOG
MRPL10
MRPL12
MRPL15
MRPL16
MRPL17
MRPL18
MRPL2
MRPL21
MRPL23
MRPL27
MRPL3
MRPL33
MRPL35
MRPL38
MRPL39
MRPL4
MRPL41
MRPL43
MRPL45
MRPL53
MRPS11
MRPS14
MRPS16
MRPS21
MRPS24
MRPS31
MRPS34
MRPS5
MRPS6
MSTO1
MTPAP
NAA35
NAF1
NAMPT
NBAS
NCL
NDC1
NDUFB4
NFYB
NFYC
NLE1
NMT1
NOC2L
NOL11
NOP53
NOP9
NPAT
NPIPB6
NSMCE1
NUBP2
NUP107
NUP153
NUP155
NUP160
NUP214
NUP50
NUP62
NUP98
OGDH
OR1D2
OR7A10
OR7E24
ORC1
PARS2
PGAM1
PGS1
PHF5A
PNPT1
POLA2
POLD2
POLR1E
POLR3D
POLR3E
POLRMT
POTEG
PPIE
PPIL2
PPP1CB
PPP1R11
PPP1R15B
PPP1R7
PPP2CA
PPP6C
PRPF3
PSMB5
PSMB7
PSMC4
PSME1
PSMG1
PSMG2
PSTK
PTCD3
PTPMT1
PTPN11
PTPN23
PWP1
PYM1
QRSL1
RAB10
RAC1
RAD17
RAD51
RBM42
RCC1L
REV3L
RFC4
RFK
RMI1
RNF14
RNF20
RNF4
RPE
RPF2
RPL35A
RRP12
RTF2
RTTN
SDC1
SDHA
SDHB
SDHC
SEC61A1
SEC61G
SEPSECS
SERBP1
SETD1A
SF3B6
SGF29
SGO1
SIN3A
SKP1
SKP2
SLC7A5
SLC7A6OS
SMARCE1
SNAPC4
SNRNP25
SNRNP40
SNRPB2
SNUPN
SOD2
SON
SPDL1
SPRTN
SPTLC1
SRCAP
SRFBP1
SRP9
SRPRA
SRRT
SRSF10
SRSF6
ST20
STAG2
SUGP1
SUGT1
TAF10
TAF1B
TARS2
TCEAL9
TELO2
TERF1
TFDP1
TFIP11
TFRC
TGS1
THAP12
THG1L
TIMM13
TIMM23
TIMM44
TIPIN
TKT
TLN1
TNNT2
TP53RK
TRAPPC5
TRPM7
TTC4
TUBA1B
TUBA1C
TWNK
TXNL4B
TXNRD1
TYMS
UBA5
UBA52
UBAP1
UBE2D3
UBR4
UFM1
UMPS
UQCRC2
UQCRFS1
UQCRH
UROD
USP10
USP7
USP8
UTP18
UXT
VBP1
VHL
VMP1
VN1R2
VPS13D
VPS18
VPS28
VPS33A
VPS35
VPS37A
VRK1
WDR24
WDR61
WDR73
WDR92
XPO5
YBX1
YPEL5
YTHDC1
YWHAZ
ZBTB17
ZC3H18
ZCRB1
ZFX
ZMAT2
ZNF217
ZNF273
ZNF317
ZNF335
ZNF407
ZNF492
ZNF574
ZNHIT2
ZNHIT3
ZNHIT6
ZNRD1

## Sheet: CNS Context Essentials
AAMP
AASDHPPT
ABHD17A
ACIN1
ACTB
ACTR10
ACTR1A
ADAT2
AGAP5
AIFM1
AK6
AKIRIN2
ANAPC10
ANAPC13
ANAPC15
ANAPC5
ARF4
ARFRP1
ATL2
ATP5F1D
ATP6V1C1
BANF1
BARD1
BCAR1
BCL2L1
BDP1
BRAT1
BTF3
BUB1
BUD13
BUD31
C19orf53
C3orf38
C7orf26
CCAR1
CCDC130
CCDC59
CCDC86
CCND1
CCNK
CCT7
CDAN1
CDCA5
CDK2
CENPC
CENPI
CENPP
CHD4
CHMP2A
CHMP3
CHMP4B
CHMP7
CNN2
CNOT1
COG2
COPS2
COX17
COX5A
COX7C
CPSF4
CPSF6
CRKL
CRLS1
CSNK1A1
CTR9
CTU2
CUL2
CWF19L2
DBF4
DCLRE1B
DCTN2
DCTN4
DDX20
DDX21
DDX6
DHX33
DHX36
DHX9
DICER1
DIS3
DNAJA3
DNAJC11
DNLZ
DNM1L
DNM2
DOHH
DSN1
E2F6
EIF1AD
EIF2S2
EIF3CL
EIF4G1
EIF5AL1
ELP2
ELP6
ENO1
EP400
ESS2
EXOSC9
FAF2
FAM50A
FDXR
FEN1
FERMT2
FNTA
FXN
GABPA
GAPDH
GBF1
GEMIN4
GET1
GET3
GFER
GFM1
GJA3
GMPPB
GNB1L
GNL2
GOSR2
GPI
GPX4
GRB2
GTF2E2
GTF2F2
GTF3C6
H2AZ1
H2BC14
HAUS8
HIRA
HJURP
HMGCR
HMGN2
HSCB
HSD17B12
HSPA14
HUWE1
IARS1
ICE1
ICE2
ILK
IMPDH1
ING3
INTS13
INTS14
INTS6
INTS8
ISG20L2
ITGAV
ITGB5
KANSL2
KCMF1
KDM8
KIF4A
KRT17
LENG8
LIMS1
LRPPRC
LSM11
LSM5
MAGOH
MARS2
MBTPS1
MED21
MED22
MED28
MED7
MEPCE
METAP1
METAP2
METTL1
METTL3
MINDY2
MKRN1
MLST8
MMGT1
MMS19
MRE11
MRPL10
MRPL16
MRPL21
MRPL33
MRPL38
MRPL39
MRPL4
MRPL41
MRPL43
MRPS11
MRPS21
MRTO4
MSTO1
MTPAP
NAA25
NAF1
NAPG
NBAS
NCKAP1
NCL
NDC1
NELFCD
NFYB
NLE1
NOC2L
NOC4L
NOL11
NOL12
NOP2
NOP53
NOP9
NPAT
NSL1
NSMCE1
NUBP2
NUP107
NUP155
NUP160
NUP214
NUP35
NUP62
NUP98
OR7E24
ORC1
ORC5
PDCD6IP
PFDN1
PFDN5
PGS1
PHF5A
PNKP
PNPT1
POLA2
POLD2
POLR1E
POLR3D
POLR3E
POLR3H
POP1
POP7
POTEG
PPIE
PPIL2
PPP1CB
PPP1R11
PPP1R15B
PPP1R7
PPP2CA
PPP6C
PPRC1
PRKRA
PRPF3
PSMB1
PSMB5
PSMB7
PSMC4
PSME1
PSMG1
PSMG2
PSTK
PTK2
PTPMT1
PTPN11
PTPN23
PWP1
RAC1
RAD51
RARS1
RBM42
RBM48
REV3L
RHEB
RHOQ
RIC1
RINT1
RMI1
RNF14
RNF4
RPAP3
RPE
RPF2
RPL30
RPL35A
RPP25L
RPP38
RPS21
RRP12
RTF2
RTTN
SARS2
SDHC
SEC61G
SEPSECS
SERBP1
SETD1A
SF3B6
SGO1
SIN3A
SKP1
SKP2
SLC35B1
SLC7A5
SLC7A6OS
SMC5
SMC6
SNAPC4
SNRNP25
SNRNP40
SNRPB2
SNUPN
SON
SPDL1
SPRTN
SRCAP
SRF
SRFBP1
SRP72
SRP9
SRSF10
SRSF6
SSB
SUGT1
SUPT4H1
TACC3
TAF10
TAF1B
TAF1D
TAF2
TCEAL9
TCOF1
TEDC1
TELO2
TERF1
TEX10
TFB2M
TFDP1
TFIP11
TGS1
THAP12
THG1L
TIMM13
TIMM23
TIMM9
TIPIN
TLN1
TMEM258
TNNT2
TOE1
TP53RK
TRAPPC5
TRMT5
TRMT61A
TSEN2
TSEN34
TSEN54
TSFM
TTC4
TUBA1B
TUBA1C
TUBE1
TXNL4B
TXNRD1
UBA5
UBA52
UBE2D3
UBR4
UFM1
UQCRH
URB2
URM1
USP10
USP7
USP8
UTP18
UXT
VBP1
VHL
VMP1
VN1R2
VPS13D
VPS18
VPS28
VPS33A
VRK1
WDR24
WDR4
WDR61
WDR73
WDR92
XPO5
YAE1
YBX1
YEATS2
YEATS4
YPEL5
YWHAZ
ZC3H18
ZCRB1
ZMAT2
ZNF273
ZNF492
ZNF574
ZNHIT2
ZNHIT3
ZNRD1

## Sheet: Endometrium Context Essentials
AAMP
AARS2
ABCG1
ABHD17A
ACIN1
ACTB
ACTR10
ACTR1A
ADAT2
ADSL
AHCY
AK6
AKIRIN2
ANAPC13
ANAPC15
ANAPC5
ANLN
ATL2
ATP5F1B
ATP5ME
ATP6V1H
BAP1
BARD1
BCL2L1
BDP1
BRCA2
BRD2
BUD13
BUD31
C19orf53
CCAR1
CCDC130
CCDC86
CCND1
CDAN1
CDC26
CDCA5
CDK2
CENPC
CENPE
CENPI
CEP131
CEP43
CHCHD2
CHMP2A
CHMP3
CHMP7
CNN2
CNOT1
COASY
COPS2
COX17
COX7C
CPSF6
CTR9
CTU2
DBF4
DCTN2
DDX21
DDX3X
DDX6
DHX33
DHX36
DHX9
DICER1
DNAJC11
DNM1L
DNM2
DPPA2
DPPA3
DSN1
E2F6
EARS2
EIF1
EIF1AD
EIF2S2
EIF3H
EIF4G2
ELP6
EMC4
ENO1
EP400
ESS2
EXOC4
FAF2
FAM133B
FAM32A
FAM50A
FDXR
FEN1
FERMT2
FTH1
FXN
GBF1
GCN1
GEMIN4
GFER
GJA3
GMPPB
GMPS
GNB1L
GNL2
GOSR2
GPX4
GRB2
GTF2E2
GTF2F2
GTF3C1
H2AC4
H2AZ1
HAUS8
HJURP
HMGA1
HMGCR
HSCB
HSD17B12
HUS1
HUWE1
IARS1
ICE1
IFITM2
ING3
INTS10
INTS8
ISCA2
KANSL2
KDM2A
KIF4A
KRT17
LENG8
LIMS1
LRPPRC
LSM11
MAGOH
MARS2
MED28
MED9
MEPCE
METTL1
METTL3
MKRN1
MLST8
MMGT1
MRPL10
MRPL12
MRPL15
MRPL16
MRPL18
MRPL21
MRPL27
MRPL32
MRPL33
MRPL34
MRPL36
MRPL38
MRPL39
MRPL4
MRPL41
MRPL43
MRPL50
MRPL53
MRPL55
MRPS11
MRPS12
MRPS14
MRPS16
MRPS21
MRPS22
MRPS24
MRPS31
MRPS34
MRPS5
MRPS6
MSTO1
MTPAP
NAA35
NAF1
NAPG
NBAS
NDUFAF8
NDUFS5
NFYB
NFYC
NMT1
NOC2L
NOC4L
NOP2
NOP53
NOP9
NPAT
NPEPPS
NPIPB6
NUBP2
NUP107
NUP155
NUP160
NUP214
NUP62
NXT1
ORC1
PDS5A
PFDN1
PGS1
PHF5A
PNPT1
POLA2
POLD2
POLR1E
POLR3D
POLR3E
POLR3H
POP1
POP7
POT1
PPIL1
PPIL2
PPP1R11
PPP1R15B
PPP1R7
PRKRA
PRPF3
PRRC2A
PSMB5
PSMB7
PSMC4
PSME1
PSMG1
PSMG2
PSTK
PTPN23
RAC1
RAD17
RAD51
RAD51C
RBM42
RBM48
RCC1L
REV3L
RHOQ
RPE
RPP25L
RPS19BP1
RTF1
RTTN
SARS2
SCAP
SDHC
SEC16A
SEC61A1
SEC61G
SEC63
SEPHS2
SEPSECS
SERBP1
SETD1A
SF3B6
SGO1
SIN3A
SKP1
SKP2
SLC7A5
SLC7A6OS
SMG7
SNAP23
SNAPC4
SNRNP25
SNRNP40
SNUPN
SON
SPDL1
SPTLC1
SRCAP
SRFBP1
SRP72
SRPRA
SRRT
ST20
STIL
STX5
SUGP1
SUGT1
TACC3
TAF10
TAF1B
TAF2
TARS2
TCERG1
TELO2
TERF1
TEX10
TFAM
TFB2M
TFIP11
TFRC
TGS1
THG1L
TIMM13
TIMM23
TIMM44
TIPIN
TLN1
TMEM258
TP53RK
TRAPPC5
TSEN2
TSEN54
UBA52
UBE2S
UBR5
URM1
UROD
USP37
USP8
UTP18
UTP23
UXT
VBP1
VHL
VMP1
VN1R2
VPS13D
VPS18
VPS28
VPS51
WDR92
WTAP
XPO5
XRCC2
YAE1
YBX1
YEATS4
YPEL5
YWHAZ
ZC3H18
ZFC3H1
ZMAT2
ZNF273
ZNF407
ZNF492
ZNF574
ZNHIT2
ZNHIT3
ZNRD1

## Sheet: Esophagus Context Essentials
AAMP
AARS2
AASDHPPT
ABCF1
ABCG1
ABHD17A
ACIN1
ACTB
ACTR10
ACTR1A
ADAR
ADAT2
ADSL
AGAP5
AHCY
AIFM1
AK6
ANAPC10
ANAPC13
ANAPC15
ANAPC5
ANKRD49
ANLN
AP2M1
AP2S1
ARFRP1
ATP5F1A
ATP5F1B
ATP5F1C
ATP5F1D
ATP5ME
ATP5PB
ATP6V1D
ATP6V1H
ATRIP
BANF1
BARD1
BCAR1
BCAS2
BDP1
BIRC6
BRAT1
BRCA2
BTF3
BUD13
BUD31
C9orf78
CAP1
CCAR1
CCDC130
CCDC174
CCDC59
CCDC86
CCND1
CCNK
CDAN1
CDCA5
CENPC
CENPE
CENPI
CEP43
CFL1
CHD4
CHMP2A
CHMP3
CHMP4B
CHMP7
CNN2
CNOT1
CNOT9
COA7
COASY
COPS2
COQ4
COX17
COX7C
CPSF6
CRKL
CRLS1
CSNK1A1
CTPS1
CTR9
CTU2
CUL2
CUL3
CWF19L2
CXXC1
CYC1
DBF4
DCTN2
DDX20
DDX21
DDX3X
DDX6
DHFR
DHRSX
DHX29
DHX33
DHX9
DICER1
DIMT1
DIS3
DNAJA3
DNAJC11
DNLZ
DNM1L
DNM2
DOHH
DPPA2
DSN1
E2F6
EARS2
EIF1
EIF1AD
EIF2S2
EIF3CL
EIF4B
EIF4G1
EIF4G2
EIF5AL1
ELP2
ENO1
EP400
ESS2
EXOC4
FAM32A
FDXR
FEN1
FIS1
FNTA
FTH1
FXN
GAK
GAPDH
GAR1
GBF1
GEMIN4
GET1
GET3
GFER
GFM1
GJA3
GMNN
GMPPB
GMPS
GNB1L
GNL2
GOSR2
GRB2
GTF2E2
GTF2F2
GTF3C6
H2AZ1
H2BC14
HAUS8
HECTD1
HJURP
HMGCR
HSCB
HSD17B10
HSD17B12
HSPA14
HUWE1
IARS1
ICE1
ICE2
ILK
ING3
INTS10
INTS14
INTS2
INTS6
INTS8
ISCA2
KCMF1
KDM8
KRT17
KRTAP5-7
LAMTOR3
LARS2
LENG8
LIMS1
LRPPRC
LRRC37B
LSM11
LSM5
MARS2
MBTPS1
MED21
MED28
MED7
MED9
MEPCE
METAP1
METAP2
METTL3
MFN2
MINDY2
MIOS
MKRN1
MMS19
MOG
MRE11
MRPL10
MRPL12
MRPL14
MRPL15
MRPL16
MRPL17
MRPL18
MRPL2
MRPL21
MRPL23
MRPL27
MRPL3
MRPL33
MRPL34
MRPL35
MRPL36
MRPL38
MRPL39
MRPL4
MRPL41
MRPL43
MRPL45
MRPL53
MRPL54
MRPL55
MRPS10
MRPS11
MRPS12
MRPS14
MRPS16
MRPS21
MRPS22
MRPS24
MRPS25
MRPS26
MRPS27
MRPS31
MRPS34
MRPS35
MRPS5
MRPS6
MRPS9
MRTO4
MSTO1
MTG1
MTG2
MTPAP
MYBL2
N6AMT1
NAA25
NAA35
NAF1
NAPG
NBAS
NCL
NDUFB4
NDUFB6
NFYB
NFYC
NLE1
NMT1
NOC2L
NOC4L
NOL11
NOL12
NOLC1
NOP2
NOP53
NOP9
NPAT
NPEPPS
NPIPB6
NSL1
NSMCE1
NUBP2
NUP107
NUP153
NUP155
NUP160
NUP214
NUP50
NUP62
NUP98
OR1D2
OR7E24
ORC1
ORC5
PARS2
PDPK1
PET117
PFDN1
PGS1
PNKP
PNPT1
POLD2
POLR1E
POLR3D
POLR3E
POLR3H
POLRMT
POP1
POP4
POP7
POTEG
PPA2
PPIE
PPIH
PPIL1
PPIL2
PPP1CB
PPP1R11
PPP1R15B
PPP1R7
PPP2CA
PPP6C
PPRC1
PRKRA
PRPF3
PSMB5
PSMB7
PSMC4
PSME1
PSMG1
PSMG2
PTCD3
PTPMT1
PTPN11
PTPN23
PWP1
QRSL1
RAB10
RAC1
RAD51
RAD51C
RARS1
RARS2
RBM10
RBM42
RCC1L
REV3L
REXO2
RGP1
RHEB
RHOQ
RIC1
RMI1
RNF14
RNF168
RNF8
RPAP3
RPE
RPF2
RPL35A
RPP38
RPS19BP1
RPS21
RPUSD4
RRP12
RRP9
RTF2
RTRAF
RTTN
SARS2
SCD
SDHA
SDHC
SEC61A1
SEC61G
SERBP1
SETD1A
SETDB1
SF3B6
SGF29
SGO1
SKP1
SKP2
SLC25A26
SLC25A3
SLC35B1
SLC39A10
SLC7A5
SLC7A6OS
SMC5
SMG7
SNAP23
SNAPC4
SNRNP25
SNRNP40
SNRPB2
SNUPN
SOD2
SON
SPDL1
SPRTN
SPTLC1
SRFBP1
SRP68
SRP72
SRP9
SRPRA
SRRT
SRSF6
SSB
SSBP1
ST20
STIL
STN1
STX4
SUGP1
SUGT1
SUPT4H1
TACC3
TAF10
TAF1B
TAF2
TARS2
TCEAL9
TCOF1
TELO2
TEN1
TEX10
TFAM
TFB2M
TFDP1
TFIP11
TFRC
TGS1
THAP11
THAP12
THG1L
TIMM13
TIMM17A
TIMM23
TIMM44
TIMM9
TIPIN
TKT
TLN1
TOE1
TP53RK
TRAPPC5
TRMT5
TRMT61A
TRPM7
TSEN2
TSEN34
TSEN54
TSFM
TTC4
TTF2
TUBA1B
TUBA1C
TUBE1
TWNK
TXNL4B
TXNRD1
UBA5
UBA52
UBAP1
UBE2D3
UBR5
UFM1
UQCRC2
UQCRFS1
URM1
USP10
USP37
USP8
UTP11
UTP18
UTP23
UTP25
UXT
VARS2
VBP1
VHL
VMP1
VN1R2
VPS13D
VPS18
VPS28
VPS33A
VPS35
VPS37A
WDR24
WDR4
WDR61
WDR92
XPO5
XRCC2
XRN1
YAE1
YBX1
YEATS4
YPEL5
ZBTB17
ZC3H18
ZCCHC9
ZCRB1
ZFC3H1
ZMAT2
ZNF236
ZNF273
ZNF317
ZNF407
ZNF492
ZNF574
ZNHIT3
ZNHIT6
ZNRD1
ZW10

## Sheet: Hemato Lym Context Ess.
AAMP
AARS2
ABHD11
ACIN1
ACLY
ACSL4
ACTB
ACTR10
ADAT2
ADSL
ADSS2
AGAP5
AHCY
AIFM1
AKIRIN2
ANAPC13
ANAPC15
ANAPC5
AP2M1
AP2S1
ARFRP1
ATIC
ATL2
ATP1B3
ATP5F1B
ATP5F1C
ATP5F1D
ATP5ME
ATP6V1D
BANF1
BCS1L
BDP1
BTF3
BUD31
C9orf78
CAB39
CAD
CARS2
CBFB
CCAR1
CCDC130
CCDC86
CCNC
CCNK
CDAN1
CDK6
CENPH
CENPI
CEP43
CEP55
CFL1
CFLAR
CHCHD2
CHD4
CHMP3
CHMP4B
CNOT1
COA5
COA7
COASY
COPS2
COQ2
COQ4
COX10
COX15
COX17
COX5A
COX5B
COX6C
COX7C
CPOX
CPSF6
CRLS1
CTPS1
CTR9
CUL2
CWF19L2
CYC1
DARS2
DBF4
DCPS
DCTN2
DDX21
DDX6
DHFR
DHODH
DHX33
DHX9
DICER1
DIS3
DLD
DLST
DNAJA3
DNAJC11
DNLZ
DNM2
DOHH
DPPA2
DR1
DSN1
E2F6
EARS2
EED
EIF1
EIF1AD
EIF2S2
EIF4B
EIF4G1
EIF4G2
EIF5AL1
ELP6
EMC1
EMC4
EMC6
ENO1
EP300
EP400
ESS2
FAF2
FAM50A
FBXW11
FDPS
FDXR
FECH
FEN1
FPGS
FTH1
FXN
GAK
GAPDH
GBF1
GCSH
GEMIN4
GET3
GFM1
GFPT1
GGT1
GJA3
GLRX5
GMPPB
GMPS
GNB1L
GNL2
GOSR2
GTF2E2
GTF2F2
GTF3C6
H2AZ1
H2BC14
HGS
HJURP
HLA-C
HMGA1
HMGCR
HMGN2
HNRNPA1L2
HSD17B12
HSPA8
HUS1
HUWE1
IARS1
ICE1
IFITM2
IMPDH1
IMPDH2
IPPK
IRF4
ISCA2
ISG20L2
KIF4A
KRT17
LAMTOR3
LIAS
LRPPRC
LSM11
LSM12
MAGOH
MARCHF5
MARS2
MAU2
MBNL1
MBTPS1
MCL1
MED1
MED10
MED19
MED21
MED23
MED24
MED28
MED7
MED9
MEPCE
METTL1
METTL3
MICOS10
MIOS
MLST8
MMGT1
MRPL10
MRPL12
MRPL13
MRPL14
MRPL15
MRPL16
MRPL17
MRPL18
MRPL20
MRPL21
MRPL3
MRPL32
MRPL33
MRPL34
MRPL35
MRPL36
MRPL38
MRPL39
MRPL4
MRPL41
MRPL43
MRPL45
MRPL50
MRPL53
MRPL55
MRPL57
MRPS10
MRPS11
MRPS12
MRPS14
MRPS16
MRPS21
MRPS22
MRPS24
MRPS25
MRPS26
MRPS27
MRPS31
MRPS34
MRPS35
MRPS5
MRPS6
MRPS9
MRTO4
MSTO1
MTG2
MTHFD1
MTPAP
MYB
MYBL2
MYH9
N6AMT1
NAA25
NAA35
NAMPT
NBAS
NDC1
NDUFA4
NDUFAF8
NDUFB4
NDUFB6
NDUFS5
NELFCD
NFYB
NFYC
NLE1
NMNAT1
NMT1
NOC2L
NOC4L
NOL11
NOP2
NOP53
NOP9
NPEPPS
NPIPB6
NSL1
NSMCE1
NUBP2
NUP214
NUP50
NUP88
NUP98
OGDH
ORC1
PARS2
PAXIP1
PET117
PFAS
PGAM1
PGS1
PHF5A
PKD1
PMM2
PMVK
PNKP
PNPT1
POLD2
POLR1E
POLR3D
POLR3H
POLRMT
POP1
POT1
POTEG
PPA2
PPCDC
PPIE
PPIL1
PPIL2
PPP1CB
PPP1R15B
PPP2CA
PPP6C
PRAMEF18
PRPF3
PSMG1
PSMG2
PSTK
PTBP1
PTCD3
PTMA
PTPMT1
PTPN23
PWP1
QRSL1
RAB6A
RABGEF1
RAC3
RAD17
RAD51
RARS2
RCC1L
RCOR1
REV3L
RFC4
RFK
RHOA
RIC1
RMI1
RNF4
RPE
RPF2
RPIA
RPL30
RPL35A
RPS19BP1
RPS21
RRP12
RTEL1
RTF2
RTTN
SARS2
SCAP
SDHA
SDHB
SDHC
SEC61A1
SEC61G
SEC63
SEPHS2
SEPSECS
SERBP1
SETD1A
SF3B6
SGF29
SIN3A
SINHCAF
SKP1
SLC25A26
SLC25A3
SLC7A5
SLC7A6OS
SLC9B1
SMARCA5
SMARCE1
SMC5
SMG7
SNAP23
SNAPC4
SNRNP25
SNRNP40
SOD2
SPDL1
SPTLC1
SRCAP
SRFBP1
SRRT
SRSF10
SRSF6
SSBP1
STAG2
STN1
SUPT4H1
TADA1
TADA2B
TAF1
TAF10
TAF1B
TAF2
TAF5L
TARS2
TCEAL9
TELO2
TEN1
TERF1
TEX10
TFAM
TFB2M
TFDP1
TFRC
TGS1
THAP11
THAP12
THG1L
TIMM13
TIMM23
TIPIN
TMX2
TP53RK
TRA2B
TRAPPC5
TRMT61A
TRPM7
TSEN54
TSFM
TTC4
TTF2
TUBA1B
TUBE1
TWNK
TXNL4B
TXNRD1
TYMS
UBAP1
UBE2D3
UFM1
UMPS
UQCRB
UQCRC1
UQCRC2
UQCRFS1
URM1
UROD
USP7
USP8
UTP11
UTP23
UXT
VARS2
VHL
VMP1
VN1R2
VPS13D
VPS18
VPS33A
VPS35
VPS51
WDR24
WDR4
WDR59
WDR61
WDR92
XPO5
XRCC2
XRN1
YBX1
YEATS4
YWHAZ
ZC3H18
ZCRB1
ZMAT2
ZMYND8
ZNF217
ZNF273
ZNF407
ZNF492
ZNF574
ZNHIT2
ZNHIT6

## Sheet: Kidney Context Essentials
AAMP
ABCF1
ABCG1
ACTB
ACTR10
ACTR1A
ADAT2
ADSL
AGAP5
AHCY
AHCYL1
AIFM1
AK6
AKIRIN2
ANAPC10
ANAPC13
ANAPC15
ANAPC5
ANKRD49
ANLN
AP2S1
APEX2
ARF4
ARFRP1
ATL2
ATP6V1C1
ATP6V1D
ATP6V1H
ATRIP
BANF1
BARD1
BCAR1
BCL2L1
BRAT1
BTF3
BUD13
BUD31
C19orf53
CCDC130
CCDC174
CCDC86
CCND1
CCNK
CDAN1
CDCA5
CDH2
CENPC
CENPE
CFLAR
CHCHD2
CHD4
CHMP2A
CHMP3
CHMP4B
CHMP7
CNN2
CNOT1
COG1
COG2
COPS2
COX7C
CPSF4
CRKL
CSNK1A1
CTR9
CUL2
CWF19L2
DBF4
DCLRE1B
DCTN2
DDX20
DDX21
DDX3X
DDX51
DDX6
DHFR
DHX33
DICER1
DIS3
DNM1L
EIF1
EIF1AD
EIF2S2
EIF3CL
EIF4G1
ELP2
ELP6
ESS2
FAF2
FEN1
FERMT2
FTH1
FXN
GABPA
GAPDH
GBF1
GET1
GET3
GET4
GFER
GJA3
GMPPB
GMPS
GNB1L
GNL2
GOSR2
GRB2
GTF3C1
H2AZ1
H2BC14
HEATR3
HIRA
HMGCR
HNF1B
HNRNPA1L2
HSD17B12
HSPA14
HUWE1
IARS1
ILK
IMPDH1
INTS6
INTS8
ITGAV
KIF18B
KIF4A
LAMTOR3
LSM11
LSM5
MAX
MBTPS1
MDM2
MED7
METAP1
METAP2
METTL3
MKRN1
MLST8
MMGT1
MOG
MRTO4
MSTO1
NAA25
NAF1
NAPG
NBAS
NCL
NFYB
NLE1
NOC2L
NOC4L
NOL12
NOP9
NPAT
NUBP2
NUP160
NUP214
NUP98
ORC1
PARD3
PARD6B
PAX8
PDCL
PFDN1
PHF5A
PKD1
POLA2
POLE3
POLR1E
POLR3D
POLR3H
POP1
POP7
POTEG
PPIL1
PPIL2
PPP1CB
PPP1R11
PPP1R15B
PPP1R7
PPP2CA
PRPF3
PSMB1
PSMB5
PSMB7
PSME1
PSTK
PTBP1
PTK2
PTPN23
PWP1
RAB18
RAB6A
RAC1
RAD17
RFK
RGP1
RHEB
RHOQ
RIC1
RICTOR
RMI1
RNF14
RPE
RPF2
RPL26L1
RPL35A
RPP25L
RPS21
RRP12
RTF2
RTRAF
RTTN
SCD
SDHC
SEC61A1
SEC61G
SEPHS2
SEPSECS
SERBP1
SF3B6
SGO1
SINHCAF
SKP1
SLC25A3
SLC7A5
SNAPC4
SNRNP40
SNUPN
SOD2
SON
SPDL1
SPTLC1
SPTSSA
SRF
SRFBP1
SRP68
SRP72
SRP9
SRPRA
SSB
STX5
TAF1B
TAF2
TEDC1
TERF1
TFIP11
TFRC
TGS1
THAP12
TIPIN
TLN1
TMEM258
TNNT2
TOE1
TP53RK
TRAPPC5
TRMT5
TSEN2
TSEN54
TTC4
TUBA1B
TUBA1C
UBA5
UBA52
UBE2D3
UBE2G2
UFL1
UFM1
UFSP2
UNC50
URM1
USP37
USP7
UTP18
VBP1
VMP1
VN1R2
VPS13D
VPS18
VPS33A
VPS35
VPS51
VPS54
WDR24
WDR48
WDR61
WDR73
WWTR1
YAE1
YBX1
YEATS2
YPEL5
YWHAZ
ZFP36L1
ZMAT2
ZNF273
ZNF492
ZNF574
ZNHIT2
ZNHIT3
ZNRD1

## Sheet: Colorectal Context Essentials
AAMP
AARS2
ABHD17A
ACIN1
ACTB
ACTR10
ADAT2
ADSL
ADSS2
AGAP5
AHCY
AIFM1
AKIRIN2
ANAPC13
ANAPC5
ANKRD49
AP2M1
AP2S1
ARF4
ATIC
ATL2
ATP5F1B
ATP5F1D
ATP5ME
ATP6V1D
ATP6V1H
BARD1
BCAR1
BCL2L1
BDP1
BTF3
BUB1
BUD13
BUD31
C19orf53
CAD
CAMLG
CAP1
CCAR1
CCDC130
CCDC174
CCDC86
CCNB1
CCND1
CCNK
CDAN1
CDCA5
CENPC
CENPH
CENPI
CEP131
CEP192
CEP43
CFL1
CHD4
CHMP2A
CHMP7
CNN2
CNOT9
COASY
COP1
COPS2
COQ4
COX11
COX15
COX17
COX19
COX5A
COX5B
COX6C
COX7C
CPSF6
CRKL
CRLS1
CSNK1A1
CTNNB1
CTPS1
CUL2
CWF19L2
CXXC1
CYC1
DBF4
DCLRE1B
DCTN2
DDX3X
DHFR
DHX16
DHX33
DHX36
DHX9
DNAJA3
DNAJC11
DNM1L
DNM2
DPPA2
DSN1
E2F6
EFR3A
EIF1
EIF1AD
EIF2B1
EIF2S2
EIF3CL
EIF3H
EIF4G1
EIF4G2
ELP2
ELP6
ENO1
ESS2
EXOC5
FAF2
FAM133B
FAM50A
FASTKD5
FDPS
FDXR
FEN1
FNTA
FPGS
FTH1
GAPDH
GBF1
GEMIN4
GET1
GET3
GFM1
GJA3
GMPPB
GMPS
GNB1L
GNL2
GOSR2
GRB2
GTF2E2
GTF2F2
GTF3C1
GTF3C6
H2AZ1
H2BC14
HIRA
HJURP
HMGA1
HMGCR
HUWE1
IARS1
ICE1
IMPDH1
ING3
INTS14
INTS6
ISCA2
ISG20L2
KCMF1
KLF5
KRAS
KRT17
LENG8
LRPPRC
LSM11
MARS2
MAU2
MBTPS1
MED1
MED10
MED22
MED28
MED7
MEPCE
METAP2
METTL3
MINDY2
MKRN1
MMS19
MOG
MRPL10
MRPL12
MRPL14
MRPL15
MRPL16
MRPL17
MRPL18
MRPL2
MRPL21
MRPL27
MRPL3
MRPL33
MRPL34
MRPL35
MRPL36
MRPL38
MRPL39
MRPL4
MRPL41
MRPL43
MRPL45
MRPL50
MRPL53
MRPL55
MRPL57
MRPS10
MRPS11
MRPS12
MRPS14
MRPS16
MRPS18B
MRPS21
MRPS22
MRPS24
MRPS26
MRPS31
MRPS34
MRPS35
MRPS5
MRPS6
MRTO4
MSTO1
MTPAP
MYBL2
N6AMT1
NAA35
NAF1
NAPG
NCKAP1
NDUFA5
NDUFA8
NDUFAF8
NDUFB6
NDUFS1
NDUFS5
NFYB
NFYC
NLE1
NMT1
NOC2L
NOC4L
NOP53
NOP9
NOS1AP
NPAT
NPEPPS
NUP107
NUP153
NUP160
NUP214
NUP62
NUP88
NUP98
NXT1
OR1D2
ORC1
PARS2
PDCD6
PET117
PFDN1
PGAM1
PGS1
PHF5A
PMM2
PNPT1
POLA2
POLD2
POLG2
POLR1E
POLR3D
POLR3E
POLR3H
POLRMT
POP1
POTEG
PPA2
PPIE
PPIL1
PPIL2
PPP1R11
PPP1R15B
PPP1R7
PPP2CA
PPP6C
PRAMEF18
PRKRA
PRPF3
PSMB5
PSMB7
PSME1
PSMG1
PSMG2
PTBP1
PTCD3
PTMA
PTPMT1
PTPN23
PWP1
PYM1
QRSL1
RAB10
RAB6A
RABIF
RAD51
RARS1
RARS2
RBM42
RBM48
RCC1L
RGP1
RIC1
RMI1
RNF14
RNF4
RPE
RPF2
RPL26L1
RPL35A
RPS19BP1
RPS21
RPUSD4
RRP12
RTF1
RTRAF
RTTN
SARS2
SCAP
SCD
SDHA
SDHB
SDHC
SEC61A1
SEC63
SERBP1
SETD1A
SF3B6
SGF29
SGO1
SIN3A
SINHCAF
SKP1
SLC25A3
SLC7A5
SLC7A6OS
SLC9B1
SMG7
SNAP23
SNAPC4
SNRNP25
SNRNP40
SNRPB2
SNUPN
SOD2
SON
SOX9
SPDL1
SPRTN
SPTLC1
SRCAP
SRP72
SRP9
SRPRA
SRRT
SRSF6
SUGP1
SUPT4H1
TAF10
TAF2
TARS2
TCEAL9
TCF7L2
TCOF1
TEDC1
TELO2
TERF1
TEX10
TFAM
TFB2M
TFDP1
TFIP11
TFRC
TGS1
THAP12
THG1L
TIMM13
TIMM22
TIMM23
TIMM29
TIPIN
TLN1
TOE1
TP53RK
TRAPPC5
TRPM7
TSEN2
TSEN54
TSFM
TTC4
TUBE1
TWNK
TXNL4B
UBA5
UBA52
UBE2D3
UBR4
UFM1
UMPS
UQCRB
UQCRC2
UQCRFS1
UQCRQ
UROD
USP7
UTP18
UXT
VARS2
VBP1
VHL
VMA21
VMP1
VN1R2
VPS13D
VPS18
VPS33A
WBP1
WDR24
WDR46
WDR92
XPO5
YAE1
YEATS4
YPEL5
YWHAZ
ZBTB17
ZC3H18
ZMAT2
ZNF407
ZNF492
ZNF574
ZNHIT2
ZNHIT3
ZNRD1

## Sheet: Liver Context Essentials
ABCG1
ACTB
ACTR10
ACTR1A
ADAT2
AGAP5
AHCY
AIFM1
AK6
AKIRIN2
ANAPC10
ANAPC13
ANAPC15
ANKRD49
AP2M1
AP2S1
ARF4
ARFRP1
ARHGEF7
ARPC3
ATL2
ATP5F1B
ATP5F1D
ATP5ME
ATP6V1C1
ATP6V1D
ATP6V1H
ATRIP
BARD1
BCAR1
BCL2L1
BDP1
BRAT1
BRCA2
BRK1
C7orf26
CCAR1
CCDC86
CCND1
CCNK
CDAN1
CDCA5
CDK2
CDK4
CENPC
CENPE
CENPI
CENPT
CEP192
CEP43
CFLAR
CHCHD2
CHD4
CHMP2A
CHMP4B
CHMP7
CNN2
CNOT1
COA7
COASY
COPS2
COX17
COX5A
COX6C
COX7C
CPSF6
CRKL
CRLS1
CSNK1A1
CTR9
CTU2
CUL2
CXXC1
CYC1
DBF4
DCTN2
DDX20
DDX21
DDX6
DHRSX
DHX36
DHX9
DIS3
DNAJA3
DNAJC11
DNM2
DOHH
DSN1
E2F6
EIF1
EIF1AD
EIF2S2
EIF4G1
EIF4G2
EIF5AL1
ELP2
ELP6
ENO1
EP400
ESS2
FAF2
FAM50A
FDPS
FDXR
FERMT2
FNTA
FXN
GAPDH
GBF1
GEMIN4
GET1
GET3
GFER
GFM1
GMPPB
GMPS
GNB1L
GNL2
GOSR2
GPX4
GRB2
GTF2E2
GTF2F2
GTF3C1
GTF3C3
GTF3C6
HAUS8
HIRA
HJURP
HSD17B12
HSP90B1
HSPA14
HUWE1
IARS1
ICE1
INTS10
INTS13
INTS14
INTS2
INTS6
ISCA2
ITGAV
KIF4A
KRT17
LAMTOR3
LARS2
LRPPRC
LSM11
LSM5
MARS2
MAU2
MBTPS1
MED21
MED22
MED28
MED7
MED9
MEPCE
METAP1
METAP2
METTL3
MIPEP
MKRN1
MLST8
MMS19
MOG
MRPL10
MRPL12
MRPL14
MRPL15
MRPL16
MRPL17
MRPL18
MRPL2
MRPL21
MRPL27
MRPL3
MRPL33
MRPL36
MRPL38
MRPL39
MRPL4
MRPL43
MRPL45
MRPL53
MRPS11
MRPS12
MRPS14
MRPS16
MRPS21
MRPS22
MRPS24
MRPS25
MRPS26
MRPS31
MRPS34
MRPS5
MRPS6
MRTO4
MSTO1
MTPAP
N6AMT1
NAF1
NAPG
NBAS
NCKAP1
NDUFA8
NDUFAB1
NDUFB10
NDUFB4
NDUFB6
NDUFS5
NDUFS8
NDUFV2
NELFCD
NFYB
NFYC
NLE1
NMT1
NOC2L
NOC4L
NOL11
NOP53
NOP9
NPAT
NPEPPS
NPIPB6
NSMCE1
NUBP2
NUP107
NUP153
NUP155
NUP160
NUP214
NUP98
OR7E24
ORC1
PARS2
PFDN1
PGAM1
PGS1
PHF5A
PNPT1
POLA2
POLD2
POLR1E
POLR3D
POLR3E
POLR3H
POLRMT
POP1
POP7
POTEG
PPA2
PPIL2
PPP1CB
PPP1R11
PPP1R15B
PPP1R7
PPP2CA
PPP6C
PPRC1
PRPF3
PSMB1
PSMB5
PSMB7
PSME1
PSMG1
PSMG2
PSTK
PTCD3
PTK2
PTPMT1
PTPN11
PTPN23
PWP1
QRSL1
RAC1
RAD17
RAD51
RARS1
RARS2
RBM42
RCC1L
REV3L
RMI1
RNF4
RPF2
RPL35A
RPP38
RPS19BP1
RRP12
RTF2
RTTN
SARS2
SDHC
SEC61B
SEC61G
SEC62
SEC63
SEPSECS
SERBP1
SETD1A
SGF29
SGO1
SKP1
SLC25A28
SLC25A3
SLC7A5
SLC7A6OS
SMC5
SNAPC4
SNRNP25
SNUPN
SOD2
SON
SPDL1
SRCAP
SRF
SRFBP1
SRP72
SRP9
SRPRA
SRRT
SRSF6
ST20
STIL
SUGP1
SUGT1
TAF10
TAF2
TARS2
TELO2
TEX10
TFAM
TGS1
THAP12
THG1L
TIMM13
TIMM23
TIPIN
TLN1
TMEM258
TP53RK
TRAPPC5
TRMT5
TSC22D2
TSEN2
TSEN54
TTC4
TTF2
TUBA1C
TUBE1
UBA5
UBR4
UFL1
UFM1
UQCRB
UQCRC2
UQCRFS1
URM1
USP7
UTP18
UTP23
UXT
VARS2
VBP1
VHL
VMP1
VN1R2
VPS13D
VPS18
VPS28
VPS33A
VPS35
VPS51
WDR61
WDR73
WDR92
WTAP
YAE1
YBX1
YEATS2
YPEL5
YWHAZ
ZBTB17
ZC3H18
ZCRB1
ZMAT2
ZNF273
ZNF407
ZNF492
ZNHIT2
ZNHIT3
ZNRD1
ZW10

[truncated: 8 more sheets: Lung Context Essentials, Ovary Context Essentials, Pancreas Context Essentials, Skin Context Essentials, Soft Tissue Context Essentials, Stomach Context Essentials, Upper Aero. Context Essentials, Urinary Tract Context Ess.]
