# Supplementary material for: Recovering false negatives in CRISPR fitness screens with JLOE
Source: Nucleic Acids Res. 2023 Feb 2;51(4):1637–51. doi: 10.1093/nar/gkad046 (PMC9976895; doi:10.1093/nar/gkad046)
Supplement: gkad046_Supplemental_Files [file gkad046_supplemental_files.zip › Supplementary_Table5.xlsx]

## Sheet: New Common Essentials Specific
MRPS23
ELOB
NFS1
PSMD7
GTF2A1
TINF2
MST1
CDC40
LYRM4
SPATA31A6
IARS2
SPDYE1
YY1
MTOR
RPAIN
NBPF3
RBM28
MAD2L2
TBCA
BRD4
UTP3
UBE2Q2L
ARPC4
NOP10
WDHD1
PPIL4
RPL29
METTL14
SPCS3
ATP1A1
NSMCE3
ELP5
TIGD1
RPS26
SHQ1
ARMC7
ALG13
RPTOR
SDHD
HMGB1
ATP6V1F
ETF1
DDX42
HMGB3
LSM6
NUP43
TPR
SASS6
ATP6AP1
RPN2
ST13
NUP54
PI4KA
MRGBP
RFT1
RPS3A
AQP7
ECT2
FABP5
AHCTF1
CAPZB
HTATSF1
PGD
PNN
TAF8
ZC3H8
MOCS3
CDC42
TOMM20
TSPYL5
TMA7
UBA3
RPAP2
RAD9A
NOL7
RFC3
SSBP3
ATP5F1E
CSTF1
TRNT1
GEMIN7
NAA15
SOD1
RPL9
DDX11
CSNK2B
DCTN6
DNAJC8
GPKOW
TAF1C
PCBP2
BOP1
XRN2
ESF1
TTK
PFDN6
RRP15
WBP11
ZRSR2
NDOR1
RPL7A
ATP6AP2
SMG1
COG3
PELO
DDX59
YKT6
THAP1
PDRG1
SNIP1
PSMD8
CRCP
RBBP5
BANP
NCAPH2
RPL39
INTS7
ALDOA
HMGCS1
MCMBP
PPP1R10
BMS1
RBMXL1
MBTPS2
PDCD11
EBNA1BP2
RBBP8
NFRKB
OTOP1
RBM22
H2BC11
HAUS6
H3-3A
MNAT1
RNMT
GNL3L
SLC39A7
NACA
POLA1
PPARGC1B
PMF1
PELP1
CTNNBL1
DDX23
SMNDC1
RUVBL1
TAF5
H2BC6
EXOSC10
PCF11
RPL41
WDR18
TMA16
OIP5
ARGLU1
NCAPG2
SUMO2
SPCS2
SMARCB1
UBA2
AGAP6
PLA2G10
STRAP
MED17
RPF1
ACTR6
FBL
NUP205
EMC7
SMG5
SYF2
RPP14
MVD
DYNLRB1
TCEANC
PES1
ZNF207
EEF1B2
EEF2KMT
ISY1
GEMIN6
OR4F21
PYROXD1
RPL37
RBMX2
PPP4R2
EIF3E
THOC7
HNRNPM
SENP6
EWSR1
OSTC
IFITM3
VPS41
LSM3
PPIA
VIRMA
PKM
MED26
CUL1
SPDYE3
DPY19L2
PAF1
TRAIP
COPE
CHORDC1
SMG6
COPG1
ELP1
KRT8
STX18
PDCD2
SNRPC
DNAJC17
THOC1
CIAPIN1
WDR82
COPS4
PPP1R12A
RPS17
SRSF11
TIMELESS
DPH3
SEM1
SBDS
RPP40
URB1
DDX24
NAA20
TWISTNB
GALP
NHLRC2
TBC1D3B
MIS18BP1
PLK4
RNPC3
RPS10
USP36
MAT2A
TARDBP
ZNF830
FOXD4
PIK3C3
HAMP
TMEM199
CHCHD1
PABPN1
HSPE1
NCAPD3
POLE2
PPP1R2
LRRC37A3
KTI12
CCDC115
COX7B
CNIH4
EIF4A1
BCLAF1
RPL28
XRCC5
XRCC3
CHMP5
ZNF674
ACTR8
LSM8
LSM4
CHCHD4
PPP2R1A
HNRNPH1
NAE1
NOM1
BTF3L4
DCTN3
AURKA
TPI1
IPO7
IPO9
SNAPC5
SNF8
TERF2
CDCA8
JAZF1
COPS8
TAF7
PRDM10
NELFA
PSMG4
CDIPT
TAMM41
TIMM8A
ILF2
RPL10
PPP1R8
RBBP4
DENR
SMC3
TUBGCP5
TBCB
H3C13
NOC3L
GOLGA6A
BORA
EEF1G
LETM1
RPS29
NRBP1
RBM19
DUX4
MIS18A
NOB1
ARGFX
TBCC
RABGGTA
KAT5
ZNF720
SRP14
GGTLC2
EFL1
KIF18A
WDR5
ZBTB11
MED8
FIP1L1
WDR7
URI1
NOP14
WNK1
PAXBP1
NPM1
ANAPC11
WDR1
SPATA5
ATP6V1G1
ELP3
INTS5
RPN1
LTV1
IPO11
EMC3
EIF3M
RPP30
RRP7A
EXOSC5
RPS27
ATF4
HSPA5

## Sheet: CEGv2 Specific Core Ess.
GTF3C2
WDR92
NOL11
GABPA
MRPL53
ATP5F1A
WDR61
HJURP
ROMO1
RNF20
NUDT4
ATP6V1D
NUP88
TRMT5
UROD
DNM2
ABCF1
PGAM1
SLC35B1
MRPL18
PAICS
CTPS1
HUWE1
GFM1
PGGT1B
NOC4L
POLR3H
GART
ADSS2
GAPDH
COX10
COX6B1
FTSJ3
ISG20L2
NOP2
GMPS
INTS8
GTF2H2C
NOP9
UQCRFS1
MRPS24
PHF5A
RFK
EIF5B
RHEB
MTG2
NLE1
TFRC
SDHC
TWNK
SNAPC4
ZBTB8OS
ATP5F1C
NDUFA13
ATP5MG
MRPL38
WDR25
SARS2
VARS2
DDX21
DIMT1
MSTO1
HSD17B10
PNKP
TIMM44
RPP38
ATP5MF-PTCD1
MRPS34
DLST
DOLK
ZNF574
SAMM50
UQCRC1
FARS2
TIMM13
MAGOH
COQ4
LSM11
ATP5F1D
ATP5F1B
UTP25
PPP2CA
UTP23
GMPPB
TRNAU1AP
LSM12
COX4I1
CTR9
MRPL4
COA5
GTF3C5
SNRNP25
DIS3
HARS1
RRP12
TMEM258
RAD51C
FNTA
COX5B
TIMM23
COX11
PTPN23
MRPS14
TAF1B
DHX33
TFAM
ACTB
ATP5PO
H2AC18
SRRT
MRPL46
COX15
DDX20
DNAJA3
DGCR8
ADSL
MRPL45
CFL1
NUDCD3
POLRMT
TUFM
SKP1
OGDH
DNMT1
MRPL43
MRPL28
NMT1
AHCY
BUD31
CCDC84
POP1
GTF3C1
MARS2
RARS2
PPAT
EIF2B1
DHODH
EIF3C
CPSF4
TELO2
MRPL57
NAMPT

## Sheet: Sanger Specific Core Ess.
AAMP
CDK11A
LCE1F
MED28
PISD
PSMC4
SEC61G
LCE1E
MED31
PDCD7
DHX16
PSMB5
LCE1A
FAM86B1
RTF2
KANSL2
KRTAP5-6
PGAM4
H2AC17
KRTAP5-10
EIF1
H2BC3
H2BC15
YBX1
PPP1CB
ZFP36L2
PMF1-BGLAP
GBF1
POLD2
SPDL1
NSL1
KRTAP9-4
TUBA1C
NPIPA5
CENPM
RPL22
UBB
RAD51
TRAPPC2
ATP6V0D1
GTF2E2
RGPD6
H2BC9
ALYREF
POLR1F
MZT1
COPS2
KRTAP4-11
TFIP11
DHFR2
CBWD1
RPL36AL
BCAS2
H2BC7
ZFP36L1
INTS2
BCL2L2-PABPN1
MED20

## Sheet: Common Ess. In 3 approaches
ABCE1
CSE1L
RPL4
SRSF3
CCT5
RPS3
SNRPD1
ATP6V0C
NSA2
PSMA3
CCT6A
UTP15
RPL8
PSMD11
MED30
RPS12
DTL
EXOSC7
SAP18
SF3B2
ATP2A2
DDX56
PRMT1
PSMD3
NOP16
SSU72
WDR75
MPHOSPH10
MCM3
SNAPC1
TRMT112
SMC4
RPS23
TARS1
BUB3
DHX37
THOC2
SF3A3
SNRNP27
POLR2G
PPWD1
TUBG1
IGBP1
RPS19
TTC27
RBM17
PRELID1
SF1
DDX18
COPZ1
WARS1
TONSL
SYMPK
DYNC1I2
EIF2B3
RPL11
HINFP
SF3B3
THOC5
MDN1
BIRC5
POLR2E
PRPF8
SART3
ISCU
CDK1
RPL27
PSMD1
NEDD8
DTYMK
EEF2
WDR43
HNRNPK
U2AF2
WDR70
SNRPD2
RABGGTB
VARS1
KAT8
RPS7
ARCN1
CHEK1
SLU7
SF3B5
ERH
NOL10
GRPEL1
TXNL4A
TCP1
PSMA6
NKAP
DDX47
POLR2L
RANGAP1
RPA2
PFDN2
CCT2
RPL23
PSMB3
DHX15
KIF23
DBR1
RBMX
SRSF7
LUC7L3
MCM3AP
RPL18
PWP2
PSMB4
POLR3A
PSMC3
UPF2
RPL13
TNPO3
TICRR
RPS5
PCID2
COPB1
RPS18
SUPT6H
PRELID3B
EIF3B
PLK1
SNU13
MASTL
PAFAH1B1
RPA1
RPL35
GTPBP4
TUBGCP3
CDC16
DHX8
RPS6
RNGTT
RACK1
BUD23
RPLP1
IMP3
DDB1
TUBGCP2
DAD1
SDAD1
CDC27
PSMA4
PSMD14
KIF11
RAN
COPB2
NDC80
PSMC6
QARS1
RPS15A
PHB
RPS20
EIF3D
NUS1
EIF3A
CRNKL1
XRCC6
COPA
CDC20
SNRNP70
EIF3I
HAUS1
RBBP6
RPS13
CDK9
POLR2C
RPL36
THOC3
SNRNP200
INTS9
PKMYT1
MED11
RPLP2
CPSF3
TOP2A
RPL27A
PSMA5
UBA1
GNL3
EFTUD2
CFAP298
RIOK2
NAPA
NUDT21
CDC73
NMD3
RACGAP1
MAD2L1
NUF2
CTDP1
RPL3
PRPF4
UTP20
XAB2
ACTR2
PSMA2
SRSF1
DDX10
EPRS1
CDC5L
ATP6V1E1
SS18L2
MCM5
VPS25
HEATR1
TOMM40
USPL1
WEE1
PHB2
NAT10
NPLOC4
EIF6
SNW1
CCT8
NIP7
RPL6
GSPT1
LARS1
SNRPA1
RFC5
CDT1
TUBB
PRPF38A
TRAPPC3
PRPF19
CIAO3
UBTF
SPC25
RPS11
UPF1
ANAPC4
MARS1
RPL12
UBL5
SARS1
GTF2B
MCM7
NAA50
RPS2
PSMD12
PSMB2
SNRPF
VCP
POLR2D
HNRNPC
RPS16
YARS1
RCC1
PSMA7
ECD
KARS1
SEC13
NOP56
RRM1
POLR2H
PUF60
CHAF1B
RPS8
SPOUT1
SRP19
CPSF2
RPL18A
RUVBL2
SNRPD3
ORC6
AQR
EIF2S1
NARS1
GINS2
AURKB
MAK16
RPL10A
TUT1
SF3A2
SPC24
CDC123
SMU1
EIF2S3
WDR12
POLR2B
CKAP5
NCBP2
RPLP0
PRPF38B
POLR1B
CCT3
FARSB
NUTF2
RBM14
POLR2I
SRSF2
SACM1L
ATP6V1A
EIF2B5
RPL19
ELL
RPS4X
ANAPC2
NCBP1
NUP133
HCFC1
EIF4A3
RPL37A
KPNB1
EXOSC3
RPL14
NSF
PCNA
TTC1
YJU2
HNRNPL
FARSA
